# Supplementary material for: Artificial intelligence-driven decision support for patients with acute respiratory failure: a scoping review
Source: Intensive Care Med Exp. 2025 Aug 8;13:83. doi: 10.1186/s40635-025-00791-3 (PMC12334380; doi:10.1186/s40635-025-00791-3)
Supplement: Supplementary file 2 — Supplementary material 2: Table 3. Data Extraction Sheet. [file 40635_2025_791_MOESM2_ESM.xlsx]

## Sheet: Sheet1
																							Decide-AI
First Author	Study Name	Year Published	Country	Academic or Industry	Number Centers	Study Setting	Data Collection Period Intervention	Data Collection Period Control	Sample Size	Type of Data Used for Model	Type of AI Algorithm	Type of Tool	AI tool Task	Comparison	Method of Group Assignment	Implementation Outcome	Type of Outcome	Result	Effect Size (intervention vs. control)	Age	Sex	Race/Ethnicity	Title	Intro - Intended Use	Methods- Participants	Methods - AI System	Methods - Implementation	Methods - Safety/Errors	Methods- Human Factors	Methods - Ethics	Results - Participants	Results - Implementation	Results- Modifications	Results-Human computer agreement	Results - Safety/Errors	Results- Human Factors	Discussion - support for intended use	Discussion- safety/errors	Statements-Data availability	Total DECIDE-AI Items met
Gueli	Empirical antibiotic therapy (ABT) of lower respiratory tract infections (LRTI) in the elderly: Application of artificial neural network (ANN). Preliminary results	2012	Italy	Academic	1	Geriatric ward	2006-2008	2006-2008	40	Structured	ANN	Graph generated by online neural network modeling software	Predict resolution index of 19 antibiotics	Usual care	Randomized	Days of antibiotic therapy, days of hospitalization and change in therapy	Clinical	Decreased duration of therapy and hospital length of stay (though CI overlapping). Decreased change in treatment	Duration of therapy 11.2 ± 3.4 vs. 19.8 ± 9.2 (days); Hospital stay 12.4 ± 4.1 vs. 21.1 ± 9.7 (days); Change in treatment 3/20 vs. 12/20	(mean) 85 ± 5.9 in test and 87 ± 6.2 in control	Not reported	Not reported	1	0	0	0	0	0	0	0	0	0	0	0	0	0	1	0	0	2
Hsu	Clinical Verification of A Clinical Decision Support System for Ventilator Weaning	2013	Taiwan (Taichung)	Academic	1	16-bed respiratory care center of a regional teaching hospital	Jan 1, 2008 - July 1, 2009	Jan 1, 2008 - July 1, 2009	380 randomized, 312 analyzed	Structured	SVM	Graphic user interface on CDSS software	Predicting readiness for ventilator weaning	Usual care	Randomized	MV duration; weaning rate (no reinitiation within 72 hours);	Clinical	sigificant improvement in MV duration	MV duration: 38.41 days (SD 3.35) vs. 43.69 days (SD 14.89)	(mean) control: 19.98 +- 13.94, intervention: 77.29 +- 13.34	(male) control: 59%, intervention: 56%	Not reported	0	0	0	0	1	0	0	0	0	0	0	0	0	0	1	0	0	2
Cox	Effects of a personalized web-based decision aid for surrogate decision makers of patients with prolonged mechanical ventilation: A randomized clinical trial	2019	United States	Academic	5	Medical and Surgical ICUs	Dec 31, 2012 - January 4, 2017	Dec 31, 2012 - January 4, 2017	277	Structured	Logistic Regression	Interactive web-based decision aid + family meeting	Predict 1-year mortality	Usual care + Family meeting	Randomized	Improvement in prognostic concordance between surrogates and clinicicans on 1-year survival; Secondary outcomes assessed the experiences of surrogates (psychological distress, decisional conflict, and quality of communication) and patients (length of stay and 6-month mortality)	Communication	No significant difference	Concordance with physician: −1.7 (−8.3 to 4.8); decisional conflict scale 0.4 (0.0 to 0.7)	(mean) 53.4 (17.2)	(female) 100 (36.1)	White 209 (75.5)	0	1	1	1	1	1	1	0	1	1	0	1	0	1	1	0	1	12
Liao	Development of an Interactive AI System for the Optimal Timing Prediction of Successful Weaning from Mechanical Ventilation for Patients in Respiratory Care Centers	2022	Taiwan (Chi Mei)	Academic	1	Respiratory Care Center at a Medical Center	January 2021 - March 2021	January 2020 - March 2020	115	Structured	XG Boost	Interactive web-based dashboard integrated with the HIS	Predict successful weaning (off MV for 5 days)	Usual care	Pre/Post	MV duration of successfully weaned patients, weaning rate	Clinical	No statistical test done; trend toward slight decrease in intubation days and increase in weaning rate	Intubation days of successful weaning: 16.2 vs. 16.7; Weaning rate: 70.2% vs. 67.1%	(mean) 68.9 (14.1) - in model dev cohort (no demo data for implementation cohort)	(male) 61% - in model dev cohort (no demo data for implementation cohort)	Not reported	0	0	0	0	1	0	0	0	0	0	1	0	0	0	1	0	1	4
Liu	An artificial intelligence system to predict the optimal timing for mechanical ventilation weaning for intensive care unit patients: A two-stage prediction approach	2022	Taiwan (Chi Mei)	Academic	1	ICU	July 2020-Nov 2020	July 2019-Nov 2019	171 (weaning rate); 167 (MV duration and ICU LOS)	Structured	LightGBM	Web-based dashboard integrated with the HIS	Predict successful weaning (on support mode fro 48h) and successful extubation (off MV for 48h)	Usual care	Pre/Post	Successful weaning rate; MV duration and ICU LOS for those succesfully weaned	Clinical	No significant difference in weaning rate or intubation time (but trend toward decrease in intubation days in those successfully weaned)	Weaning rate: 97.8% vs. 97.4%; intubation hours of those successfully weaned: 156.6 ± 150.4 vs. 178.0 ± 147.7; ICU days of those successfully weaned: 8.8 ± 6.9 vs. 9.3 ± 8.0	(mean) 66.2 ± 15.7 (for try weaning) and 66.0 ± 15.8 (for extubation)	(female) 58 (33.9) for try weaning; 56 (33.5) for extubation	Not reported	0	1	0	0	1	0	1	0	0	0	0	1	0	1	1	0	1	7
Lin	The intervention of artificial intelligence to improve the weaning outcomes of patients with mechanical ventilation: Practical applications in the medical intensive care unit and the COVID-19 intensive care unit: A retrospective study	2024	Taiwan (Chi Mei)	Academic	1	Medical ICU of tertiary hospital	1.) May 1-Nov 30, 2020 2.) Aug 1, 2022 - Apr 20, 2023	1.) May 1 - Nov 30, 2019 2.) Aug 1, 2022 - Apr 20, 2023	1.) 2405 2.) 131	Structured	LightGBM	Interactive web-based dashboard integrated with the HIS	Predict successful weaning (on support mode fro 48h) and successful extubation (off MV for 48h)	Usual care	1.) Pre/Post 2.) COVID vs. non-COVID unit	Primary: Extubation success rate; Secondary: MV duration, ICU LOS, Hospital LOS	Clinical	No significant difference in extubation success rate; Significant improvement in MV duration and ICU LOS in one arm; Significant difference in Hospital LOS	extubation success rate 1.)98.0 vs 97.3%, P = .360 2.) 96.6% vs 90.7%, P = .216; mean MV use 1.)158.7 ± 193.2 vs 144.3 ± 200.1 hours, P = .077 2.)244.2 ± 227.0 vs 426.0 ± 424.7 hours, P = .011; ICU LOS 1.) 8.3 ± 9.3 vs. 8.8 ± 9.8, p = .194 2.)11.0 ± 7.2 vs 18.7 ± 13.4 days, P = .001 and hospital LOS 1.) 25.7 ± 30.2 vs 22.2 ± 21.6 days, P = .001 2.) 23.5 ± 18.5 vs 40.4 ± 24.6 days, P < .001	(mean) 1.) control: 63.09 ± 16.08, intervention: 62.99 ± 16.36 2.) control: 68.7 ± 14.5, intervention: 72.3 ± 14.4	(male) 1.) control: 817 (62.9), intervention: 732 (66.1) 2.) control: 28 (65.1), intervention:51 (58.0)	Not reported	0	0	0	0	1	0	0	0	0	0	0	0	0	0	1	0	1	3
																						Total studies addressing each DECIDE-AI item:	1	2	1	1	5	1	2	0	1	1	1	2	0	2	6	0	4
																																								Median:
																																								3.5
